# Supplementary material for: Comprehensive analysis of cucumber C-repeat/dehydration-responsive element binding factor family genes and their potential roles in cold tolerance of cucumber
Source: BMC Plant Biol. 2022 Jun 2;22:270. doi: 10.1186/s12870-022-03664-z (PMC9161515; doi:10.1186/s12870-022-03664-z)
Supplement: Supplementary file 2 — Additional file 2: Table S1. [file 12870_2022_3664_MOESM2_ESM.xlsx]

## Sheet: 18 groups
NtCBF10/LOC107791506,NtCBF17/LOC107824583	text=Group1,fontcolor=black,color=green,textorientation=vertical,linewidth=15,fontsize=15
NtCBF6/LOC107803997,NtCBF1/LOC107807923	text=Group2,fontcolor=black,color=green,textorientation=vertical,linewidth=15,fontsize=15
SlCBF1/Solyc03g026270,SlCBF3/Solyc03g124110	text=Group3,fontcolor=black,color=green,textorientation=vertical,linewidth=15,fontsize=15
NtCBF3/LOC107776941,NtCBF5/LOC107811321	text=Group4,fontcolor=black,color=green,textorientation=vertical,linewidth=15,fontsize=15
CsCBF2/CsaV3_5G005890,MdCBF2/MD07G1262900	text=Group5,fontcolor=black,color=green,textorientation=vertical,linewidth=15,fontsize=15
AtCBF4/At5G51990,AtCBF2/At4G25470	text=Group6,fontcolor=black,color=green,textorientation=vertical,linewidth=15,fontsize=15
PgCBF2/LOC116211181,PgCBF3/LOC116211172	text=Group7,fontcolor=black,color=green,textorientation=vertical,linewidth=15,fontsize=15
MdCBF3/MD06G1072300,CsCBF3/CsaV3_5G003250	text=Group8,fontcolor=black,color=green,textorientation=vertical,linewidth=15,fontsize=15
PgCBF6/LOC116211188,VvCBF2/GSVIVT01019860001	text=Group9,fontcolor=black,color=green,textorientation=vertical,linewidth=15,fontsize=15
AtDDF1/At1G12610,AtDDF2/At1G63030	text=Group10,fontcolor=black,color=green,textorientation=vertical,linewidth=15,fontsize=15
NtCBF14/LOC107795294,SlCBF6/Solyc08g007830	text=Group11,fontcolor=black,color=green,textorientation=vertical,linewidth=15,fontsize=15
SlCBF4/Solyc12g056430,NtCBF13/LOC107810632	text=Group12,fontcolor=black,color=green,textorientation=vertical,linewidth=15,fontsize=15
ZmCBF1/GRMZM2G097182,VvCBF4/GSVIVT01033795001	text=Group13,fontcolor=black,color=green,textorientation=vertical,linewidth=15,fontsize=15
ZmCBF3/GRMZM2G137341,OsCBF1/LOC_Os04g48350	text=Group14,fontcolor=black,color=green,textorientation=vertical,linewidth=15,fontsize=15
ZmCBF2/GRMZM2G380377,OsCBF5/LOC_Os06g03670	text=Group15,fontcolor=black,color=green,textorientation=vertical,linewidth=15,fontsize=15
OsCBF6/LOC_Os08g43200,ZmCBF8/GRMZM2G175856	text=Group16,fontcolor=black,color=green,textorientation=vertical,linewidth=15,fontsize=15
ZmCBF6/GRMZM2G124037,OsCBF10/LOC_Os09g35020	text=Group17,fontcolor=black,color=green,textorientation=vertical,linewidth=15,fontsize=15
OsCBF8/LOC_Os08g43210,ZmCBF10/GRMZM2G069146	text=Group18,fontcolor=black,color=green,textorientation=vertical,linewidth=15,fontsize=15
