# Supplementary material for: Comprehensive analysis of cucumber C-repeat/dehydration-responsive element binding factor family genes and their potential roles in cold tolerance of cucumber
Source: BMC Plant Biol. 2022 Jun 2;22:270. doi: 10.1186/s12870-022-03664-z (PMC9161515; doi:10.1186/s12870-022-03664-z)
Supplement: Supplementary file 3 — Additional file 3: Table S2. [file 12870_2022_3664_MOESM3_ESM.xlsx]

## Sheet: CBF cis-elements
Gene name	Start position	End position	Cis-element
CsCBF1	1826	1873	Gibberellin responsiveness
CsCBF1	330	376	Light responsiveness
CsCBF1	1397	1431	Light responsiveness
CsCBF1	457	503	Auxin responsiveness
CsCBF1	1756	1790	Auxin responsiveness
CsCBF1	75	121	Anaerobic induction
CsCBF1	758	792	Anaerobic induction
CsCBF1	1882	1928	Anaerobic induction
CsCBF1	689	737	Light responsiveness
CsCBF1	1159	1193	Light responsiveness
CsCBF1	1963	1997	Light responsiveness
CsCBF1	1792	1823	Light responsiveness
CsCBF1	509	543	Low-temperature responsiveness
CsCBF1	858	892	Low-temperature responsiveness
CsCBF2	671	717	Light responsiveness
CsCBF2	465	515	Salicylic acid responsiveness
CsCBF2	966	1015	Salicylic acid responsiveness
CsCBF2	13	59	Anaerobic induction
CsCBF2	1212	1246	Anaerobic induction
CsCBF2	1580	1614	Anaerobic induction
CsCBF2	767	815	Light responsiveness
CsCBF2	1065	1099	Low-temperature responsiveness
CsCBF2	888	937	Defense and stress responsiveness
CsCBF2	500	545	Abscisic acid responsiveness
CsCBF2	1311	1346	Abscisic acid responsiveness
CsCBF2	1680	1725	Abscisic acid responsiveness
CsCBF2	1964	1999	Abscisic acid responsiveness
CsCBF2	37	83	Light responsiveness
CsCBF2	301	347	Light responsiveness
CsCBF2	1003	1037	Light responsiveness
CsCBF2	1395	1429	Light responsiveness
CsCBF2	545	578	Gibberellin responsiveness
CsCBF2	1549	1582	Gibberellin responsiveness
CsCBF2	562	597	MeJA-responsiveness
CsCBF2	1277	1312	MeJA-responsiveness
CsCBF2	1785	1830	MeJA-responsiveness
CsCBF3	187	232	Abscisic acid responsiveness
CsCBF3	664	699	Abscisic acid responsiveness
CsCBF3	1795	1840	Abscisic acid responsiveness
CsCBF3	1953	1998	Abscisic acid responsiveness
CsCBF3	662	714	Light responsiveness
CsCBF3	1871	1917	Anaerobic induction
CsCBF3	484	516	Light responsiveness
CsCBF3	1636	1685	Light responsiveness
CsCBF3	966	1013	Light responsiveness
CsCBF3	1741	1788	Low-temperature responsiveness
CsCBF3	1296	1345	Light responsiveness
CsCBF3	1898	1943	MeJA-responsiveness
CsCBF3	57	104	Gibberellin responsiveness
CsCBF3	1481	1514	Gibberellin responsiveness
CsCBF3	1432	1466	Light responsiveness
