# Supplementary material for: Comprehensive analysis of cucumber C-repeat/dehydration-responsive element binding factor family genes and their potential roles in cold tolerance of cucumber
Source: BMC Plant Biol. 2022 Jun 2;22:270. doi: 10.1186/s12870-022-03664-z (PMC9161515; doi:10.1186/s12870-022-03664-z)
Supplement: Supplementary file 4 — Additional file 4: Table S3. [file 12870_2022_3664_MOESM4_ESM.xlsx]

## Sheet: primer
Gene ID	Primer	Notes
CsCBF1-RT-F	CAGGCCGTCAGAGTCAGATG	qRT-PCR
CsCBF1-RT-R	AGGTGGAGGCAACATCATTC
CsCBF2-RT-F	AAGAGGAGGGGTTTTATTTGG	qRT-PCR
CsCBF2-RT-R	TCCACAACGACATGTCGGCATC
CsCBF3-RT-F	TTTGAATCAGCCGGACACGTAC	qRT-PCR
CsCBF3-RT-R	TCGTTCATTGCCTCATCGTCC
CsCBF1-F-xbal	TCTAGAATGGATTCTTTTTCAACTTTTAATTATG	pCAMBIA1300
CsCBF1-R-Spel	ACTAGTATAGCTCCACAATGACACGTCAG
CsCBF2-F-xbal	TCTAGAATGGATTTTTCTGATGCTTCTTCG	pCAMBIA1300
CsCBF2-R-Spel	ACTAGTAATGGAGTAACTCCACAACGAC
CsCBF3-F-xbal	TCTAGAATGCGCAGCTCACACGCTCTAAG	pCAMBIA1300
CsCBF3-R-Spel	ACTAGTGAAGTTCCACAATGACACATCG
CsCOR15A-RT-F	CTATGCGTATGAAGACGCGAAG	qRT-PCR
CsCOR15A-RT-R	CGAGGCCGTCTCTGAGGCTTTG
CsKIN1-RT-F	GGAGAAGCCAAGGGTCAAGC	qRT-PCR
CsKIN1-RT-R	TCATTTGTTCATTCCGGTGG
pHIS2-proCsCOR15A-smaI-F	CCCGGGGTCCTCCTTGGCCTACATAGG	pHIS2
pHIS2-proCsCOR15A-sacI-R	GAGCTCCCCAAATTCTTCTTTCCAAC
pHIS2-proCsKIN1-smaI-F	CCCGGGAGCTTTGACATTGTCAAGGCACG	pHIS2
pHIS2-proCsKIN1-sacI-R	GAGCTCGAAATTGAGAACTTGAAGGG
AD-CsCBF1-F	GGCCATTACGGCCATGGATTCTTTTTCAAC	AD
AD-CsCBF1-R	GGCCGAGGCGGCCTTAATAGCTCCACAATGAC
AD-CsCBF2-F	GGCCATTACGGCCATGGATTTTTCTGATGC	AD
AD-CsCBF2-R	GGCCGAGGCGGCCTCAAATGGAGTAACTCCAC
AD-CsCBF3-F	GGCCATTACGGCCATGCGCAGCTCACACGCTC	AD
AD-CsCBF3-R	GGCCGAGGCGGCCCTAGAAGTTCCACAATGAC
proCsCOR15A-GUS-F	TCTAGAGTCCTCCTTGGCCTACATAGG	1300-GUS
proCsCOR15A-GUS-R	CCCGGGCCCAAATTCTTCTTTCCAAC
proCsKIN1-GUS-F	TCTAGAAGCTTTGACATTGTCAAGGCACG	1300-GUS
proCsKIN1-GUS-R	CCCGGGGAAATTGAGAACTTGAAGGG
